# Supplementary material for: 177Lu-DOTATATE Efficacy and Safety in Functioning Neuroendocrine Tumors: A Joint Analysis of Phase II Prospective Clinical Trials
Source: Cancers (Basel). 2022 Dec 7;14(24):6022. doi: 10.3390/cancers14246022 (PMC9776442; doi:10.3390/cancers14246022)
Supplement: Supplementary file 1 [file cancers-14-06022-s001.zip]

Archive with 1 entries (1 files):
- cancers-1937393-supplementary.docx
